# Supplementary material for: Population Structure and Genetic Diversity of Nile Tilapia (Oreochromis niloticus) Strains Cultured in Tanzania
Source: Front Genet. 2019 Dec 20;10:1269. doi: 10.3389/fgene.2019.01269 (PMC6933018; doi:10.3389/fgene.2019.01269)
Supplement: Supplementary file 1 [file Table_1.xls]

## Sheet: File_S1
BioSample	SRA_Sample	Sample_Name	Population
SAMN10850598	SRS4321597	R01_1.pp	TAFIRI
SAMN10850599	SRS4321598	R01_10.pp	TAFIRI
SAMN10850600	SRS4321795	R01_11.pp	TAFIRI
SAMN10850601	SRS4321796	R01_12.pp	TAFIRI
SAMN10850602	SRS4321593	R01_13.pp	TAFIRI
SAMN10850603	SRS4321782	R01_14.pp	TAFIRI
SAMN10850604	SRS4321783	R01_15.pp	TAFIRI
SAMN10850605	SRS4321787	R01_16.pp	TAFIRI
SAMN10850606	SRS4321601	R01_17.pp	TAFIRI
SAMN10850607	SRS4321602	R01_18.pp	TAFIRI
SAMN10850608	SRS4321605	R01_19.pp	TAFIRI
SAMN10850609	SRS4321679	R01_2.pp	TAFIRI
SAMN10850610	SRS4321676	R01_20.pp	TAFIRI
SAMN10850611	SRS4321673	R01_3.pp	TAFIRI
SAMN10850612	SRS4321609	R01_4.pp	TAFIRI
SAMN10850613	SRS4321608	R01_5.pp	TAFIRI
SAMN10850614	SRS4321607	R01_6.pp	TAFIRI
SAMN10850615	SRS4321606	R01_7.pp	TAFIRI
SAMN10850616	SRS4321767	R01_8.pp	TAFIRI
SAMN10850617	SRS4321768	R01_9.pp	TAFIRI
SAMN10850618	SRS4321851	R02_1.pp	Ruhila
SAMN10850619	SRS4321852	R02_10.pp	Ruhila
SAMN10850620	SRS4321849	R02_11.pp	Ruhila
SAMN10850621	SRS4321850	R02_12.pp	Ruhila
SAMN10850622	SRS4321855	R02_13.pp	Ruhila
SAMN10850623	SRS4321856	R02_14.pp	Ruhila
SAMN10850624	SRS4321853	R02_15.pp	Ruhila
SAMN10850625	SRS4321854	R02_16.pp	Ruhila
SAMN10850626	SRS4321847	R02_17.pp	Ruhila
SAMN10850627	SRS4321848	R02_18.pp	Ruhila
SAMN10850628	SRS4322002	R02_19.pp	Ruhila
SAMN10850629	SRS4322001	R02_2.pp	Ruhila
SAMN10850630	SRS4322004	R02_20.pp	Ruhila
SAMN10850631	SRS4322003	R02_3.pp	Ruhila
SAMN10850632	SRS4322006	R02_4.pp	Ruhila
SAMN10850633	SRS4322005	R02_5.pp	Ruhila
SAMN10850634	SRS4322008	R02_6.pp	Ruhila
SAMN10850635	SRS4322007	R02_7.pp	Ruhila
SAMN10850636	SRS4322000	R02_8.pp	Ruhila
SAMN10850637	SRS4321999	R02_9.pp	Ruhila
SAMN10850638	SRS4321933	R03_1.pp	FETA
SAMN10850639	SRS4321934	R03_10.pp	FETA
SAMN10850640	SRS4321935	R03_11.pp	FETA
SAMN10850641	SRS4321936	R03_12.pp	FETA
SAMN10850642	SRS4321937	R03_13.pp	FETA
SAMN10850643	SRS4321938	R03_14.pp	FETA
SAMN10850644	SRS4321939	R03_15.pp	FETA
SAMN10850645	SRS4321940	R03_16.pp	FETA
SAMN10850646	SRS4321535	R03_17.pp	FETA
SAMN10850647	SRS4321536	R03_18.pp	FETA
SAMN10850648	SRS4321700	R03_19.pp	FETA
SAMN10850649	SRS4321699	R03_2.pp	FETA
SAMN10850650	SRS4321698	R03_20.pp	FETA
SAMN10850651	SRS4321697	R03_3.pp	FETA
SAMN10850652	SRS4321696	R03_4.pp	FETA
SAMN10850653	SRS4321695	R03_5.pp	FETA
SAMN10850654	SRS4321694	R03_6.pp	FETA
SAMN10850655	SRS4321693	R03_7.pp	FETA
SAMN10850656	SRS4321692	R03_8.pp	FETA
SAMN10850657	SRS4321691	R03_9.pp	FETA
SAMN10850658	SRS4321790	R04_1.pp	VICTORIA
SAMN10850659	SRS4321791	R04_10.pp	VICTORIA
SAMN10850660	SRS4321788	R04_11.pp	VICTORIA
SAMN10850661	SRS4321789	R04_12.pp	VICTORIA
SAMN10850662	SRS4321786	R04_13.pp	VICTORIA
SAMN10850663	SRS4321757	R04_14.pp	VICTORIA
SAMN10850664	SRS4321784	R04_15.pp	VICTORIA
SAMN10850665	SRS4321785	R04_16.pp	VICTORIA
SAMN10850666	SRS4321793	R04_17.pp	VICTORIA
SAMN10850667	SRS4321758	R04_18.pp	VICTORIA
SAMN10850668	SRS4321928	R04_19.pp	VICTORIA
SAMN10850669	SRS4321927	R04_2.pp	VICTORIA
SAMN10850670	SRS4321930	R04_20.pp	VICTORIA
SAMN10850671	SRS4321929	R04_3.pp	VICTORIA
SAMN10850672	SRS4321924	R04_4.pp	VICTORIA
SAMN10850673	SRS4321923	R04_5.pp	VICTORIA
SAMN10850674	SRS4321926	R04_6.pp	VICTORIA
SAMN10850675	SRS4321925	R04_7.pp	VICTORIA
SAMN10850676	SRS4321932	R04_8.pp	VICTORIA
SAMN10850677	SRS4321931	R04_9.pp	VICTORIA
SAMN10850678	SRS4322035	R05_1.pp	Karanga
SAMN10850679	SRS4322036	R05_10.pp	Karanga
SAMN10850680	SRS4322037	R05_11.pp	Karanga
SAMN10850681	SRS4322038	R05_12.pp	Karanga
SAMN10850682	SRS4322031	R05_13.pp	Karanga
SAMN10850683	SRS4322032	R05_14.pp	Karanga
SAMN10850684	SRS4322033	R05_15.pp	Karanga
SAMN10850685	SRS4322034	R05_16.pp	Karanga
SAMN10850686	SRS4322029	R05_17.pp	Karanga
SAMN10850687	SRS4322030	R05_18.pp	Karanga
SAMN10850688	SRS4321641	R05_19.pp	Karanga
SAMN10850689	SRS4321640	R05_2.pp	Karanga
SAMN10850690	SRS4321639	R05_20.pp	Karanga
SAMN10850691	SRS4321638	R05_3.pp	Karanga
SAMN10850692	SRS4321645	R05_4.pp	Karanga
SAMN10850693	SRS4321644	R05_5.pp	Karanga
SAMN10850694	SRS4321643	R05_6.pp	Karanga
SAMN10850695	SRS4321642	R05_7.pp	Karanga
SAMN10850696	SRS4321637	R05_8.pp	Karanga
SAMN10850697	SRS4321636	R05_9.pp	Karanga
SAMN10850698	SRS4321974	R06_1.pp	Igunga
SAMN10850699	SRS4321973	R06_10.pp	Igunga
SAMN10850700	SRS4321976	R06_11.pp	Igunga
SAMN10850701	SRS4321975	R06_12.pp	Igunga
SAMN10850702	SRS4321970	R06_13.pp	Igunga
SAMN10850703	SRS4321969	R06_14.pp	Igunga
SAMN10850704	SRS4321972	R06_15.pp	Igunga
SAMN10850705	SRS4321971	R06_16.pp	Igunga
SAMN10850706	SRS4321968	R06_17.pp	Igunga
SAMN10850707	SRS4321967	R06_18.pp	Igunga
SAMN10850708	SRS4321833	R06_19.pp	Igunga
SAMN10850709	SRS4321834	R06_2.pp	Igunga
SAMN10850710	SRS4321831	R06_20.pp	Igunga
SAMN10850711	SRS4321832	R06_3.pp	Igunga
SAMN10850712	SRS4321829	R06_4.pp	Igunga
SAMN10850713	SRS4321830	R06_5.pp	Igunga
SAMN10850714	SRS4321828	R06_6.pp	Igunga
SAMN10850715	SRS4321827	R06_7.pp	Igunga
SAMN10850716	SRS4321825	R06_8.pp	Igunga
SAMN10850717	SRS4321826	R06_9.pp	Igunga
SAMN10850718	SRS4321656	R07_1.pp	Kunduchi
SAMN10850719	SRS4321680	R07_10.pp	Kunduchi
SAMN10850720	SRS4321746	R07_12.pp	Kunduchi
SAMN10850721	SRS4321745	R07_13.pp	Kunduchi
SAMN10850722	SRS4321980	R07_14.pp	Kunduchi
SAMN10850723	SRS4321979	R07_15.pp	Kunduchi
SAMN10850724	SRS4321978	R07_16.pp	Kunduchi
SAMN10850725	SRS4321977	R07_17.pp	Kunduchi
SAMN10850726	SRS4321998	R07_18.pp	Kunduchi
SAMN10850727	SRS4321997	R07_19.pp	Kunduchi
SAMN10850728	SRS4321510	R07_2.pp	Kunduchi
SAMN10850729	SRS4321511	R07_20.pp	Kunduchi
SAMN10850730	SRS4321512	R07_3.pp	Kunduchi
SAMN10850731	SRS4321513	R07_4.pp	Kunduchi
SAMN10850732	SRS4321579	R07_5.pp	Kunduchi
SAMN10850733	SRS4321580	R07_6.pp	Kunduchi
SAMN10850734	SRS4321581	R07_7.pp	Kunduchi
SAMN10850735	SRS4321582	R07_8.pp	Kunduchi
SAMN10850736	SRS4321509	R07_9.pp	Kunduchi
